# Supplementary material for: Multiple invasions decimate the most imperiled freshwater invertebrates
Source: Biol Invasions. 2025 Feb 13;27(2):85. doi: 10.1007/s10530-025-03540-5 (PMC11821755; doi:10.1007/s10530-025-03540-5)
Supplement: Supplementary file 1 — Supplementary file1 Online Resource 1: Density and biomass of molluscs in Oneida Lake in 2012-2023. [file 10530_2025_3540_MOESM1_ESM.xlsx]

## Sheet: Sheet1
Online resource 1. Density and biomass of molluscs in Oneida Lake in 2012-2023
	Density (m-2)
	Site Name		A	A	A	A	A.2	A.3	29	29	29	29	LSB-1	LSB-2	LSB-3	LSB-4	LSB-5	LSB-6	LSB-7	LSB-8	LSB-9	LSB-10	LSB-11	LSB-12	LSB-13	LSB-14	LSB-15	LSB-16	LSB-17	LSB-18	LSB-19	LSB-20	LSB-21	LSB-22	LSB-23	LSB-24	LSB-25	LSB-26	LSB-27	LSB-28	LSB-29	LSB-30	LSB-31	LSB-32	LSB-33	LSB-34	LSB-35	LSB-36	LSB-37
	Year		2012	2012	2012	2012	2012	2012	2012	2012	2012	2012	2012	2012	2012	2012	2012	2012	2012	2012	2012	2012	2012	2012	2012	2012	2012	2012	2012	2012	2012	2012	2012	2012	2012	2012	2012	2012	2012	2012	2012	2012	2012	2012	2012	2012	2012	2012	2012
	Depth		0.5	0.1	0.25	1	0.5	1	0.2	0.4	0.5	1	0.5	0.1	1	0.6	0.5	1	1	0.5	0.2	1	0.5	1.5	1	0.6	1	1	0.5	0.15	1	0.7	1	0.7	0.2	2.5	3	3	2	0.5	1	0.5	1	1.5	1	1	0.5	1	0.5
	Substrate Type		Rocks	Rocks	Macrophytes	Gravel	Silt	Sand	Rocks	Rocks	Sand	Sand	Rocks	Rocks	Rocks	Macrophytes	Rocks	Rocks	Sand	Sand	Rocks	Sand	Clay	Sand	Sand	Sand	Rocks	Sand	Sand	Rocks	Sand	Sand	Clay	Sand	Rock	Silt	Silt	Silt	Macrophytes	Rocks	Rocks	Rocks	Rocks	Rocks	Sand	Rock	Rock	Sand	Sand
	Location		Dutchman Is	Dutchman Is	Dutchman Is	Dutchman Is	Stream E of CBFS	Stream E of CBFS	E of Chittenango Cr	E of Chittenango Cr	E of Chittenango Cr	E of Chittenango Cr	Long Point	Long Point	Long Point	Long Point	Long Point	Long Point	Long Point	Long Point	Long Point	Long Point	Long Point	Long Point	Long Point	Long Point	Long Point	Long Point	Long Point	Long Point	Long Point	Long Point	SPB West	SPB West	SPB West	LSB "profunda"	LSB "profunda"	LSB "profunda"	Short Point	Short Point	Short Point	Short Point	Short Point	Short Point	Short Point	Short Point	Short Point	LSB West	LSB West
	Substrate Desc		large rock	stones, gravel	Sand, shells, gravel, macrophytes	Gravel, sand, macrophytes, periphyton	Silt, coarse organics	Silty sand, coarse organics	Rocks	Rocks	Silty sand, macrophytes	Silty sand, macrophytes	Rocks, Sand	Rocks	Rocks, gravel, periphyton	Sand, Macrophytes	Rocks, Sand	Sand, rocks, macrophytes	Silty sand	Coarse sand	Rocks	Fine sand	Clay	silty sand, macrophytes	silty sand, macrophytes	silty sand, macrophytes	Rocks, Sand	silty sand	silty sand, macrophytes		fine sand, macrophytes	fine sand, few macrophytes	Clay, shells	Sand	Rock	Silt, macrophytes	Silt, macrophytes, organic matter	Silt	Macrophytes, shells	Rocks, gravel, algae	Rocks	Rocks	Rocks, cladophora	Rocks	Sand, macrophytes	Rock	Metal Wavebreaker	Fine sand	Sand
	Sample Area coefficient multiply to get m2		0.0333333	0.01	0.01	0.01	0.069312	0.069312	0.01	0.01	0.069312	0.069312	0.023104	0.01	0.02	0.01	0.01	0.018	0.023104	0.023104	0.01	0.023104	0.023104	0.023104	0.023104	0.023104	0.01	0.023104	0.023104	0.02	0.023104	0.023104	0.023104	0.023104	0.01	0.023104	0.023104	0.023104	0.023104	0.04	0.01	0.04	0.02	0.01	0.023104	0.02	0.1	0.023104	0.023104
	Lat		43.1707	43.1706	43.1706	43.1709	43.1679	43.1681	43.1844	43.1844	43.1844	43.1844	43.2127	43.2127	43.2122	43.2128	43.2124	43.2126	43.2131	43.2132	43.2132	43.2136	43.2136	43.2136	43.2137	43.214	43.2132	43.2136	43.2139	43.2139	43.214	43.214	43.2119	43.2118	43.2118	43.2123	43.2113	43.2116	43.2083	43.2082	43.2082	43.2078	43.2078	43.2078	43.2084	43.2084	43.2085	43.2065	43.2065
	Lon		75.9227	75.9228	75.9232	75.9229	75.9277	75.9272	75.9929	75.9929	75.9929	75.9929	76.0686	76.0686	76.0682	76.0692	76.0681	76.069	76.0706	76.0707	76.0707	76.0728	76.0728	76.0728	76.0766	76.0769	76.0776	76.0783	76.0782	76.0782	76.0818	76.0818	76.0849	76.0853	76.0853	76.0818	76.0776	76.0793	76.0766	76.0768	76.0768	76.0772	76.0772	76.0772	76.0792	76.0792	76.079	76.0818	76.0821
Original species name	Species name accepted for the paper (acording to IT IS)	Family	2012-1,2,3,	2012-4,5,6	2012-7,8,9	2012-10,11,12	2012-13	2012-14	2112-15,16,17	2012-18,19,20	2012-21	2012-22	2012-23	2012-24	2012-25	2012-26	2012-27	2012-28	2012-29	2012-30	2012-31	2012-32	2012-33	2012-34	2012-35	2012-36	2012-37	2012-38	2012-39	2012-40	2012-41	2012-42	2012-43	2012-44	2012-45	2012-46	2012-47	2012-48	2012-49	2012-50	2012-51	2012-52	2012-53	2012-54	2012-55	2012-56	2012-57	2012-58	2012-59
Amnicola limosus	Amnicola limosus	Amnicolidae	0	0	333.333	0	14.4275	0	0	0	0	0	0	0	50	0	0	55.5556	86.5651	0	0	43.2825	0	0	0	0	200	0	0	0	43.2825	86.5651	0	0	0	0	86.5651	476.108	259.695	0	100	25	300	200	302.978	0	0	0	0
Armiger crista	Gyraulus crista	Planorbidae	0	0	33.3333	0	0	0	0	0	0	0	0	0	0	0	0	0	0	0	0	0	0	0	0	0	0	0	0	0	0	0	0	0	0	0	0	0	0	0	0	0	0	0	0	0	0	0	0
Bithynia tentaculata	Bithynia tentaculata	Bithyniidae	0	33.3333	7900	33.3333	115.42	793.513	133.333	100	86.5651	43.2825	0	0	0	0	0	0	0	0	0	0	0	0	0	0	0	0	86.5651	50	0	0	0	0	0	0	0	0	0	0	0	0	0	0	0	0	0	0	0
Cincinnatia cincinnatiensis	Cincinnatia integra	Hydrobiidae	0	0	0	0	0	0	0	0	0	14.4275	0	0	0	0	0	0	0	0	0	0	0	0	0	0	0	0	0	0	0	0	0	0	0	0	0	0	0	0	0	0	0	0	0	0	0	0	0
Dreissena polymorpha	Dreissena polymorpha	Dreisseniidae	4246.67	0	0	6100	43.2825	0	466.667	1933.33	0	57.7101	173.13	400	750	200	1100	2000	0	0	400	0	43.2825	43.2825	0	0	400	43.2825	43.2825	200	0	0	0	0	1500	0	0	0	302.978	50	1000	525	2400	5700	86.5651	5000	350	0	0
Dreissena r. bugensis	Dreissena r. bugensis	Dreisseniidae	846.667	0	0	4133.33	0	0	166.667	600	0	57.7101	0	200	1050	100	700	2277.78	0	0	0	0	0	43.2825	0	0	9200	0	0	150	0	0	43.2825	0	2000	0	0	129.848	562.673	25	7100	550	9900	37500	43.2825	2450	140	0	0
Ferrissia ruvilaris	Ferrissia rivularis	Planorbidae	0	0	0	0	0	0	0	0	0	0	0	0	0	0	0	0	0	0	0	0	0	43.2825	0	0	0	0	0	0	0	0	0	0	0	0	0	0	0	0	0	0	0	0	0	0	0	0	0
Galba humilis	Galba humilis	Lymnaeidae	220	33.3333	0	33.3333	0	0	0	0	0	0	0	0	0	0	0	0	0	0	0	0	0	0	43.2825	0	0	0	0	0	0	0	0	0	0	0	0	0	0	0	0	0	0	0	0	0	0	0	0
Gyraulus circumstriatus	Gyraulus circumstriatus	Planorbidae	0	0	0	0	0	0	0	0	0	0	0	0	0	0	0	111.111	0	0	0	0	0	0	389.543	0	0	0	0	0	43.2825	0	0	0	0	0	0	0	43.2825	0	0	0	0	0	0	0	0	0	0
Gyraulus deflectus	Gyraulus deflectus	Planorbidae	493.333	100	600	100	0	0	0	0	0	0	0	0	0	200	100	0	0	0	0	0	0	0	0	0	0	0	43.2825	0	0	0	0	0	0	0	0	0	0	0	0	0	1100	1600	0	0	0	0	0
Gyraulus parvus	Gyraulus parvus	Planorbidae	1080	33.3333	233.333	1166.67	0	0	0	33.3333	14.4275	28.855	43.2825	0	0	100	300	0	0	0	300	43.2825	0	346.26	43.2825	86.5651	0	0	173.13	0	0	0	0	0	0	0	43.2825	216.413	1428.32	100	0	50	950	500	0	0	110	43.2825	0
Helisoma anceps	Helisoma anceps	Planorbidae	0	0	0	0	0	0	0	0	0	0	0	0	0	0	0	0	0	0	0	0	0	0	0	0	0	0	0	0	0	0	0	0	0	0	0	0	0	0	0	0	0	0	0	0	0	0	0
Helisoma trivolvis	Planorbella trivolvis	Planorbidae	106.667	133.333	733.333	200	0	0	0	0	0	0	0	100	0	0	0	111.111	0	0	0	0	0	43.2825	0	0	0	0	0	0	0	0	0	43.2825	0	0	0	0	0	0	0	25	50	700	0	0	0	0	0
Laevapex fuscus	Laevapex fuscus	Planorbidae	0	0	0	0	0	0	0	0	0	0	0	0	0	0	0	55.5556	0	0	0	0	0	0	0	0	0	0	0	0	0	0	0	0	0	0	0	0	0	0	0	0	50	0	0	50	0	0	0
Marstonia lustrica	Marstonia lustrica	Hydrobiidae	0	0	66.6667	0	0	0	0	0	0	0	0	0	50	0	0	0	0	0	0	86.5651	0	0	0	0	200	0	0	0	0	43.2825	0	0	0	0	0	0	0	0	0	0	0	0	86.5651	0	270	0	0
Physa sp.	Physella spp.	Physidae	120	100	66.6667	333.333	28.855	14.4275	33.3333	133.333	14.4275	0	0	0	50	0	100	1111.11	43.2825	0	100	43.2825	129.848	952.216	43.2825	43.2825	300	0	86.5651	150	0	0	43.2825	0	0	0	0	173.13	2510.39	75	200	75	150	100	0	50	10	0	0
Pisidium sp.	Pisidium spp.	Sphaeriidae	0	0	33.3333	0	72.1376	173.13	0	0	0	43.2825	0	0	0	0	0	0	0	0	0	0	43.2825	0	86.5651	43.2825	0	0	0	0	43.2825	0	86.5651	0	0	43.2825	43.2825	43.2825	0	0	0	0	200	0	0	0	0	0	0
Planorbula armigera	Planorbula armigera	Planorbidae	0	0	0	0	0	0	0	0	0	0	0	0	0	0	0	0	0	0	0	0	0	0	0	0	0	0	0	0	0	0	0	0	0	0	0	0	0	0	0	0	0	0	0	0	0	0	0
Pleurocera canaliculata	Pleurocera canaliculata	Pleuroceridae	0	0	0	0	0	0	0	0	0	0	0	0	0	0	0	0	0	0	0	0	0	0	0	0	0	0	0	0	0	0	0	0	0	0	0	0	0	0	0	0	0	0	0	0	0	0	0
Pleurocera semicarinata	Elimia semicarinata	Pleuroceridae	0	0	0	0	0	0	0	0	0	0	0	0	0	0	0	0	0	0	0	0	0	0	0	0	0	0	0	0	0	0	0	0	0	0	0	0	0	0	0	25	0	0	0	0	0	0	0
Pleurocera virginica	Elimia virginica	Pleuroceridae	0	0	0	0	0	0	0	0	14.4275	0	0	0	0	0	0	0	0	0	0	0	0	0	0	0	0	86.5651	43.2825	0	0	43.2825	0	0	0	0	0	0	0	0	0	0	0	0	0	0	0	0	0
Probythinella emarginata	Probythinella emarginata	Hydrobiidae	0	0	0	0	0	0	0	0	0	0	0	0	0	0	0	0	0	0	0	0	0	0	0	0	0	0	0	0	0	0	0	0	0	0	0	0	0	0	0	0	0	0	0	0	0	0	0
Promenetus exacuous	Promenetus exacuous	Planorbidae	13.3333	0	0	0	0	0	0	0	0	0	0	0	0	0	0	55.5556	0	0	0	0	0	0	0	0	0	0	0	0	0	0	0	0	0	0	0	0	0	0	0	0	0	0	0	0	0	0	0
Pseuodosuccinea columella	Pseudosuccinea columella	Lymnaeidae	0	0	0	0	0	0	0	0	0	0	0	0	0	0	0	0	0	0	0	0	0	0	0	0	0	0	0	0	0	0	0	0	0	0	0	0	0	0	0	0	0	0	0	0	0	0	0
Stagnicola catascopium	Stagnicola catascopium	Lymnaeidae	700	1133.33	333.333	1600	0	0	0	0	0	0	0	0	0	0	200	833.333	0	0	0	0	0	0	0	0	100	0	0	0	0	0	0	0	200	0	0	0	389.543	25	0	25	1450	1300	0	0	0	0	0
Stagnicola elodes	Stagnicola elodes	Lymnaeidae	0	133.333	33.3333	0	0	0	0	0	0	0	0	0	0	0	0	0	0	0	0	0	0	0	0	0	0	0	0	0	0	0	0	0	0	0	0	0	0	0	0	0	0	0	0	0	0	0	0
Valvata lewisi	Valvata lewisi	Valvatidae	0	0	0	0	0	0	0	0	0	0	0	0	0	0	0	0	0	0	0	0	0	0	0	0	0	0	0	0	0	0	0	0	0	0	0	0	0	0	0	0	0	0	0	0	0	0	0
Valvata piscinalis	Valvata piscinalis	Valvatidae	6.66667	0	0	0	0	86.5651	0	0	0	0	0	0	0	0	0	0	0	0	0	0	0	0	0	0	0	0	0	0	0	0	0	0	0	0	0	0	0	0	0	0	0	0	0	0	0	0	0
Valvata sincera	Valvata sincera	Valvatidae	0	0	0	0	0	0	0	0	14.4275	0	0	0	0	0	0	0	0	0	0	0	0	0	0	0	0	0	0	0	0	0	0	0	0	0	0	0	0	0	0	0	0	0	0	0	0	0	0
Valvata tricarinata	Valvata tricarinata	Valvatidae	420	0	66.6667	366.667	0	0	0	0	0	43.2825	0	0	0	0	0	0	0	0	0	0	0	0	0	0	200	0	0	0	0	0	0	0	0	0	0	0	0	0	0	0	850	100	0	0	0	0	0
	Biomass (g/m-2)
Amnicola limosus	Amnicola limosus	Amnicolidae	0	0	1.13333	0	0.0634811	0	0	0	0	0	0	0	0.625	0	0	0.35	1.03445	0	0	0.363573	0	0	0	0	2	0	0	0	0.34626	0.939231	0	0	0	0	0.605956	4.38019	3.1553	0	1.54	0.36	0.96	3.05	4.03393	0	0	0	0
Armiger crista	Gyraulus crista	Planorbidae	0	0	0.05	0	0	0	0	0	0	0	0	0	0	0	0	0	0	0	0	0	0	0	0	0	0	0	0	0	0	0	0	0	0	0	0	0	0	0	0	0	0	0	0	0	0	0	0
Bithynia tentaculata	Bithynia tentaculata	Bithyniidae	0	0.116667	67.4267	0.596667	14.6584	45.9704	15.6967	0.55	2.72103	5.12177	0	0	0	0	0	0	0	0	0	0	0	0	0	0	0	0	1.23355	10.945	0	0	0	0	0	0	0	0	0	0	0	0	0	0	0	0	0	0	0
Cincinnatia cincinnatiensis	Cincinnatia integra	Hydrobiidae	0	0	0	0	0	0	0	0	0	0.780529	0	0	0	0	0	0	0	0	0	0	0	0	0	0	0	0	0	0	0	0	0	0	0	0	0	0	0	0	0	0	0	0	0	0	0	0	0
Dreissena polymorpha	Dreissena polymorpha	Dreisseniidae	423.535	0	0	410	2.39352	0	136.323	614	0	25.681	49.7619	20.54	130.099	31.78	240.128	827.778	0	0	75	0	0.311634	2.32427	0	0	177.766	11.9633	3.60111	33.36	0	0	0	0	354.099	0	0	0	2.57098	8.69	77.4144	31.8976	154.829	505.344	12.3399	1247.23	53.8317	0	0
Dreissena r. bugensis	Dreissena r. bugensis	Dreisseniidae	231.233	0	0	1333.33	0	0	25.11	305.333	0	32.8947	0	12.05	310.016	24.43	184.218	1776.47	0	0	0	0	0	4.42348	0	0	6685.59	0	0	6.785	0	0	0.155817	0	147.661	0	0	6.47074	85.0848	0.3925	1499.55	146.048	4465.37	20229.5	28.4193	1820.67	63.4368	0	0
Ferrissia ruvilaris	Ferrissia rivularis	Planorbidae	0	0	0	0	0	0	0	0	0	0	0	0	0	0	0	0	0	0	0	0	0	0.121191	0	0	0	0	0	0	0	0	0	0	0	0	0	0	0	0	0	0	0	0	0	0	0	0	0
Galba humilis	Galba humilis	Lymnaeidae	0.789333	1.81667	0	0.386667	0	0	0	0	0	0	0	0	0	0	0	0	0	0	0	0	0	0	0.34626	0	0	0	0	0	0	0	0	0	0	0	0	0	0	0	0	0	0	0	0	0	0	0	0
Gyraulus circumstriatus	Gyraulus circumstriatus	Planorbidae	0	0	0	0	0	0	0	0	0	0	0	0	0	0	0	0.4	0	0	0	0	0	0	1.7919	0	0	0	0	0	0.47178	0	0	0	0	0	0	0	0.402528	0	0	0	0	0	0	0	0	0	0
Gyraulus deflectus	Gyraulus deflectus	Planorbidae	1.09467	0.22	1.68	0.23	0	0	0	0	0	0	0	0	0	0.88	0.4	0	0	0	0	0	0	0	0	0	0	0	0.37223	0	0	0	0	0	0	0	0	0	0	0	0	0	2.555	3.91	0	0	0	0	0
Gyraulus parvus	Gyraulus parvus	Planorbidae	3.27067	0.0666667	0.483333	3.27333	0	0	0	0.06	0.0245268	0.0317405	0.0908934	0	0	0.61	1.26	0	0	0	0.34	0.0605956	0	0.81804	0.147161	0.549688	0	0	0.558345	0	0	0	0	0	0	0	0.294321	0.458795	4.13781	0.17	0	0.15	3.355	2.28	0	0	0.365	0.216413	0
Helisoma anceps	Helisoma anceps	Planorbidae	0	0	0	0	0	0	0	0	0	0	0	0	0	0	0	0	0	0	0	0	0	0	0	0	0	0	0	0	0	0	0	0	0	0	0	0	0	0	0	0	0	0	0	0	0	0	0
Helisoma trivolvis	Planorbella trivolvis	Planorbidae	3.47467	4.83	34.49	5.56667	0	0	0	0	0	0	0	3.52	0	0	0	0.6	0	0	0	0	0	0.0519391	0	0	0	0	0	0	0	0	0	3.81752	0	0	0	0	0	0	0	0.84	0.98	17.67	0	0	0	0	0
Laevapex fuscus	Laevapex fuscus	Planorbidae	0	0	0	0	0	0	0	0	0	0	0	0	0	0	0	0.0666667	0	0	0	0	0	0	0	0	0	0	0	0	0	0	0	0	0	0	0	0	0	0	0	0	0.04	0	0	0.2	0	0	0
Marstonia lustrica	Marstonia lustrica	Hydrobiidae	0	0	0.34	0	0	0	0	0	0	0	0	0	0.9	0	0	0	0	0	0	1.41534	0	0	0	0	2	0	0	0	0	0.337604	0	0	0	0	0	0	0	0	0	0	0	0	0.753116	0	2.253	0	0
Physa sp.	Physella spp.	Physidae	1.60933	6.73333	0.59	2.56667	0.535261	0.0201985	0.923333	1.39667	0.530933	0	0	0	0.69	0	1.76	4.32222	0.0432825	0	0.32	0.54536	1.75727	3.96035	0.0865651	0.826697	3.06	0	1.62742	1.505	0	0	0.0692521	0	0	0	0	0.562673	9.38366	0.24	1.55	0.785	1.775	1.13	0	0.38	0.041	0	0
Pisidium sp.	Pisidium spp.	Sphaeriidae	0	0	0.04	0	1.32156	1.28982	0	0	0	0.949331	0	0	0	0	0	0	0	0	0	0	0.125519	0	0.519391	0.281337	0	0	0	0	0.411184	0	0.567001	0	0	0.190443	0.428497	0.190443	0	0	0	0	0.7	0	0	0	0	0	0
Planorbula armigera	Planorbula armigera	Planorbidae	0	0	0	0	0	0	0	0	0	0	0	0	0	0	0	0	0	0	0	0	0	0	0	0	0	0	0	0	0	0	0	0	0	0	0	0	0	0	0	0	0	0	0	0	0	0	0
Pleurocera canaliculata	Pleurocera canaliculata	Pleuroceridae	0	0	0	0	0	0	0	0	0	0	0	0	0	0	0	0	0	0	0	0	0	0	0	0	0	0	0	0	0	0	0	0	0	0	0	0	0	0	0	0	0	0	0	0	0	0	0
Pleurocera semicarinata	Elimia semicarinata	Pleuroceridae	0	0	0	0	0	0	0	0	0	0	0	0	0	0	0	0	0	0	0	0	0	0	0	0	0	0	0	0	0	0	0	0	0	0	0	0	0	0	0	8.36	0	0	0	0	0	0	0
Pleurocera virginica	Elimia virginica	Pleuroceridae	0	0	0	0	0	0	0	0	2.05592	0	0	0	0	0	0	0	0	0	0	0	0	0	0	0	0	41.1574	42.2784	0	0	4.26766	0	0	0	0	0	0	0	0	0	0	0	0	0	0	0	0	0
Probythinella emarginata	Probythinella emarginata	Hydrobiidae	0	0	0	0	0	0	0	0	0	0	0	0	0	0	0	0	0	0	0	0	0	0	0	0	0	0	0	0	0	0	0	0	0	0	0	0	0	0	0	0	0	0	0	0	0	0	0
Promenetus exacuous	Promenetus exacuous	Planorbidae	0.708	0	0	0	0	0	0	0	0	0	0	0	0	0	0	0.0333333	0	0	0	0	0	0	0	0	0	0	0	0	0	0	0	0	0	0	0	0	0	0	0	0	0	0	0	0	0	0	0
Pseuodosuccinea columella	Pseudosuccinea columella	Lymnaeidae	0	0	0	0	0	0	0	0	0	0	0	0	0	0	0	0	0	0	0	0	0	0	0	0	0	0	0	0	0	0	0	0	0	0	0	0	0	0	0	0	0	0	0	0	0	0	0
Stagnicola catascopium	Stagnicola catascopium	Lymnaeidae	13.412	37.4	14.83	21.9933	0	0	0	0	0	0	0	0	0	0	16.12	13.5889	0	0	0	0	0	0	0	0	3.05	0	0	0	0	0	0	0	2.18	0	0	0	2.94321	0.19	0	0.3025	23.795	22.29	0	0	0	0	0
Stagnicola elodes	Stagnicola elodes	Lymnaeidae	0	43.4267	1.41667	0	0	0	0	0	0	0	0	0	0	0	0	0	0	0	0	0	0	0	0	0	0	0	0	0	0	0	0	0	0	0	0	0	0	0	0	0	0	0	0	0	0	0	0
Valvata lewisi	Valvata lewisi	Valvatidae	0	0	0	0	0	0	0	0	0	0	0	0	0	0	0	0	0	0	0	0	0	0	0	0	0	0	0	0	0	0	0	0	0	0	0	0	0	0	0	0	0	0	0	0	0	0	0
Valvata piscinalis	Valvata piscinalis	Valvatidae	0.176	0	0	0	0	3.21157	0	0	0	0	0	0	0	0	0	0	0	0	0	0	0	0	0	0	0	0	0	0	0	0	0	0	0	0	0	0	0	0	0	0	0	0	0	0	0	0	0
Valvata sincera	Valvata sincera	Valvatidae	0	0	0	0	0	0	0	0	0.13129	0	0	0	0	0	0	0	0	0	0	0	0	0	0	0	0	0	0	0	0	0	0	0	0	0	0	0	0	0	0	0	0	0	0	0	0	0	0
Valvata tricarinata	Valvata tricarinata	Valvatidae	1.118	0	0.486667	0.283333	0	0	0	0	0	0.556902	0	0	0	0	0	0	0	0	0	0	0	0	0	0	0.46	0	0	0	0	0	0	0	0	0	0	0	0	0	0	0	1.3	0.18	0	0	0	0	0
[truncated: 369 more columns]
