# Supplementary material for: Multiple invasions decimate the most imperiled freshwater invertebrates
Source: Biol Invasions. 2025 Feb 13;27(2):85. doi: 10.1007/s10530-025-03540-5 (PMC11821755; doi:10.1007/s10530-025-03540-5)
Supplement: Supplementary file 2 — Supplementary file2 Online Resource 2: Excel file with Species composition of molluscs in Oneida Lake in 1915-2023. Original and accepted (according to Integrated Taxonomic Index System (http://www.itis.gov) species names for the current paper are given. [file 10530_2025_3540_MOESM2_ESM.xlsx]

## Sheet: Supl Table1
	Online resource 2. Species composition of molluscs in Oneida Lake in 1915-2023. Original and accepted (according to Integrated Taxonomic Index System (http://www.itis.gov) species names for the current paper are given
	1915-1917 (Baker 1916, 1918)	1915-1917 (Baker 1918)	1967-1968 (Harman and Fourney 1970)	1967-1968 (Harman and Fourney 1970)	1992-1995 (Harman, 1998, 2000)	1992-1995 (Harman 2000)	2012 (Karatayev et al. 2014)	2012 (Karatayev et al. 2014)	2022/2023	2008-2023 (Cooper data)	008-2023 (Cooper data)	All accepted species name for 1915-2023	Strengths of Gastropod shells	Size of Gastropod shells
Family	Original species name	Accepted (ITIS) species name	Original species name	Accepted (ITIS) species name	Original species name	Accepted (ITIS) species name	Original species name	Accepted (ITIS) species name	Our data (ITIS) species name	Original species name	Accepted (ITIS) species name
Unionidae			Margaritana margaritifera	Margaritifera margaritifera								Margaritifera margaritifera (Linnaeus, 1758)
Unionidae	Elliptio complanatus	Elliptio complanata	Elliptio complanata	Elliptio complanata	Elliptio complanata	Elliptio complanata						Elliptio complanata (Lightfoot, 1786)
Unionidae	Alasmidonta undulata	Alasmidonta undulata										Alasmidonta undulata (Say, 1817)
Unionidae	Anodonta grandis footiana	Pyganodon grandis	Anodonta grandis	Pyganodon grandis	Pyganodon grandis	Pyganodon grandis						Pyganodon grandis (Say, 1829)
Unionidae	Anadonta marginata
Unionidae	Anodonta implicata
Unionidae	Anodonta cataracta	Pyganodon cataracta										Pyganodon cataracta (Say, 1817)
Unionidae	Strophitus undulatus	Strophitus undulatus	Strophitus undulatus	Strophitus undulatus								Strophitus undulatus (Say, 1812)
Unionidae	Strophitus edentulus
Unionidae			Proptera alata	Potamilus alatus	Potamilus alatus	Potamilus alatus						Potamilus alatus (Say, 1817)*
Unionidae			Leptodea fragilis	Potamilus fragilis	Leptodea fragilis	Potamilus fragilis						Potamilus fragilis (Rafinesque, 1820)*
Unionidae			Ligumia recta	Ligumia recta								Ligumia recta (Lamarck, 1819)*
Unionidae	Lampsilis iris	Cambarunio iris										Cambarunio iris (Lea, 1829)
Unionidae	Lampsilis radiata	Lampsilis radiata	Lampsilis radiata	Lampsilis radiata	Lampsilis radiata	Lampsilis radiata						Lampsilis radiata (Gmelin, 1791)
Unionidae	Lampsilis radiata oneidensis
Unionidae	Lampsilis luteola
Unionidae	Lampsilis borealis
Unionidae	Nephronajas ligamentina	Ortmanniana ligamentina										Ortmanniana ligamentina (Lamarck, 1819)
Sphaeriidae	Sphaerium striatinum	Sphaerium spp.										Sphaerium spp.
Sphaeriidae	Sphaerium vermontanum
Sphaeriidae	Sphaerium solidilum
Sphaeriidae	Sphaerium sulcatum
Sphaeriidae	Musculium securis	Musculium spp.										Musculium spp.
Sphaeriidae	Musculium rosaceum
Sphaeriidae	Musculium truncatum
Sphaeriidae	Musculium transversum
Sphaeriidae	Musculium species
Sphaeriidae	Pisidium abditum	Pisidium spp.					Pisidium spp.	Pisidium spp.	Pisidium spp.			Pisidium spp.
Sphaeriidae	Pisidium adamsi
Sphaeriidae	Pisidium cequilaterale
Sphaeriidae	Pisidium complanatum
Sphaeriidae	Pisidium compressum
Sphaeriidae	Pisidium compressum laevigatum
Sphaeriidae	Pisidium ferrugineum
Sphaeriidae	Pisidium hensolwanum
Sphaeriidae	Pisidium overi
Sphaeriidae	Pisidium pauperculum
Sphaeriidae	Pisidium punctatum simplex
Sphaeriidae	Pisidium sargenti
Sphaeriidae	Pisidium scutellatum
Sphaeriidae	Pisidium scutellatum cristatum
Sphaeriidae	Pisidium splendidulum
Sphaeriidae	Pisidium variabile
Sphaeriidae	Pisidium vesiculare
Sphaeriidae	Pisidium species # 217g
Sphaeriidae	Pisidium species # 217h
Sphaeriidae	Pisidium species # 217i
Sphaeriidae	Pisidium species # 217j
Dreisseniidae					Dreissena polymorpha	Dreissena polymorpha	Dreissena polymorpha	Dreissena polymorpha	Dreissena polymorpha	Dreissena polymorpha	Dreissena polymorpha	Dreissena polymorpha (Pallas, 1771)**
Dreisseniidae							Dreissena rostriformis bugensis	Dreissena rostriformis bugensis	Dreissena rostriformis bugensis	Dreissena rostriformis bugensis	Dreissena rostriformis bugensis	Dreissena rostriformis bugensis Andrusov, 1897**
Physidae	Physa gyrina	Physella spp.	Physa gyrina	Physella spp.	Physa gyrina	Physella spp.		Physella spp.	Physella spp.		Physella spp.	Physella spp.	Soft	Medium
Physidae	Physa integra		Physa integra		Physella integra		Physa integra
Physidae	Physa heterostropha		Physa heterostropha				Physa heterostropha			Physa heterostropha
Physidae	Physa warreniana		Physa sayii							Physa sp.
Physidae	Physa ancillaria warreniana						Physella ancillaria
Physidae
Lymnaeidae	Lymnaea stagnalis lillianae	Lymnaea stagnalis										Lymnaea stagnalis (Linnaeus, 1758)	Soft	Large
Lymnaeidae	Galba humilis modicella	Galba humilis	Lymnaea humilis	Galba humilis	Fossaria obrussa	Galba humilis	Galba humilis	Galba humilis	Galba humilis	Fossaria modicella	Galba humilis	Galba humilis (Say, 1822)	Soft	Medium
Lymnaeidae	Galba obrussa									Fossaria exigua
Lymnaeidae	Galba palustris	Stagnicola elodes	Lymnaea palustris	Stagnicola elodes	Stagnicola elodes	Stagnicola elodes	Stagnicola elodes	Stagnicola elodes		Stagnicola elodes	Stagnicola elodes	Stagnicola elodes (Say, 1821)	Soft	Medium
Lymnaeidae	Galba emarginata	Stagnicola catascopium	Lymnaea emarginata	Stagnicola catascopium			Stagnicola catascopium	Stagnicola catascopium	Stagnicola catascopium	Stagnicola catascopium	Stagnicola catascopium	Stagnicola catascopium (Say, 1817)	Soft	Medium
Lymnaeidae	Galba catascopium		Lymnaea catascopium
Lymnaeidae	Pseudisuccinea columella	Pseudosuccinea columella	Lymnaea columella	Pseudosuccinea columella	Pseudosuccinea columella	Pseudosuccinea columella	Pseudosuccinea columella	Pseudosuccinea columella	Pseudosuccinea columella	Pseudosuccinea columella	Pseudosuccinea columella	Pseudosuccinea columella (Say, 1817)	Soft	Large
Lymnaeidae	Pseudosuccinea columella chalybea
Lymnaeidae	Acella haldemani	Acella haldemani	Lymnaea haldemani	Acella haldemani								Acella haldemani (Binney, 1867)	Soft	Medium
Planorbidae	Planorbis antrosus	Helisoma anceps	Helisoma anceps	Helisoma anceps	Helisoma anceps	Helisoma anceps	Helisoma anceps	Helisoma anceps	Helisoma anceps	Helisoma anceps	Helisoma anceps	Helisoma anceps (Menke, 1830)	Medium	Large
Planorbidae	Planorbis trivolvis	Planorbella trivolvis	Helisoma trivolvis	Planorbella trivolvis	Planorbella trivolvis	Planorbella trivolvis	Helisoma trivolvis	Planorbella trivolvis	Planorbella trivolvis	Helisoma trivolvis	Planorbella trivolvis	Planorbella trivolvis (Say, 1817)	Medium	Large
Planorbidae	Planorbis trivolvis fallax
Planorbidae	Planorbis binneyi
Planorbidae	Planorbis campanulata	Planorbella campanulata	Helisoma campanulata	Planorbella campanulata	Planorbella campanulata	Planorbella campanulata	Helisoma campanulatum	Planorbella campanulata		Helisoma campanulatum	Planorbella campanulata	Planorbella campanulata (Say, 1821)	Medium	Large
Planorbidae	Planorbis parvus	Gyraulus parvus	Gyraulus parvus	Gyraulus parvus	Gyraulus parvus	Gyraulus parvus	Gyraulus parvus	Gyraulus parvus	Gyraulus parvus			Gyraulus parvus (Say, 1817)	Soft	Small
Planorbidae	Planorbis hirsitus	Gyraulus deflectus	Gyraulus hirsitus	Gyraulus deflectus			Gyraulus deflectus	Gyraulus deflectus	Gyraulus deflectus	Gyraulus deflectus	Gyraulus deflectus	Gyraulus deflectus (Say, 1824)	Soft	Small
Planorbidae	Planorbis deflectus
Planorbidae							Gyraulus circumstriatus	Gyraulus circumstriatus	Gyraulus circumstriatus	Gyraulus circumstriatus	Gyraulus circumstriatus	Gyraulus circumstriatus (Tryon, 1866)	Soft	Small
Planorbidae	Planorbis exacouss	Promenetus exacuous					Promenetus exacuous	Promenetus exacuous	Promenetus exacuous	Promenetus exacuous	Promenetus exacuous	Promenetus exacuous (Say, 1821)	Soft	Small
Planorbidae	Segmentina armigera	Planorbula armigera					Planorbula armigera	Planorbula armigera	Planorbula armigera			Planorbula armigera (Say, 1821)	Soft	Small
Planorbidae							Armiger crista	Gyraulus crista				Gyraulus crista (Linnaeus, 1758)	Soft	Small
Planorbidae	Ancylus fuscus	Laevapex fuscus	Laevapex fuscus	Laevapex fuscus	Laevapex fuscus	Laevapex fuscus	Laevapex fuscus	Laevapex fuscus		Laevapex fuscus	Laevapex fuscus	Laevapex fuscus (Adams, 1841)	Soft	Small
Planorbidae	Ancylus parallelus	Ferrissia rivularis	Ferrissia parallela	Ferrissia rivularis	Ferrissia parallela	Ferrissia rivularis	Ferrissia rivularis	Ferrissia rivularis	Ferrissia rivularis	Ferrissia californica	Ferrissia rivularis	Ferrissia rivularis (Say, 1817)	Soft	Small
Planorbidae	Ancylus species									Ferrissia walkeri
Planorbidae										Ferrissia parallela
Planorbidae	Ancylus tardus		Ferrissia tarda							Ferrissia rivularis
Viviparidae	Campeloma integrum	Campeloma decisum	Campeloma decisa	Campeloma decisum								Campeloma decisum (Say, 1817)	Hard	Large
Viviparidae	Campeloma decisium
Viviparidae	Viviparus contectoides	Viviparus georgianus	Viviparus georgianus	Viviparus georgianus	Viviparus georgianus	Viviparus georgianus	Viviparus georgianus	Viviparus georgianus		Viviparus georgianus	Viviparus georgianus	Viviparus georgianus (Lea, 1834)*	Hard	Large
Pleuroceridae	Goniobasis livescens	Elimia semicarinata	Goniobasis livescens	Elimia semicarinata			Pleurocera semicarinata	Elimia semicarinata	Elimia semicarinata			Elimia semicarinata (Say, 1829)*	Hard	Large
Pleuroceridae			Goniobasis virginica	Elimia virginica			Pleurocera virginica	Elimia virginica	Elimia virginica	Goniobasis virginica	Elimia virginica	Elimia virginica (Say, 1817)*	Hard	Large
Pleuroceridae			Pleurocera acuta	Pleurocera canaliculata			Pleurocera canaliculata	Pleurocera canaliculata	Pleurocera canaliculata	Pleurocera acuta	Pleurocera canaliculata	Pleurocera canaliculata (Say, 1821)*	Hard	Large
Amnicolidae	Amnicola limosa	Amnicola limosus	Amnicola limosa	Amnicola limosus	Amnicola limosa	Amnicola limosus	Amnicola limosus	Amnicola limosus	Amnicola limosus	Hydrobiidae	Hydrobiidae	Amnicola limosus (Say, 1817)	Soft	Small
Amnicolidae	Amnicola limosa porata
Amnicolidae	Amnicola bakeriana
Amnicolidae	Amnicola bakeriana nimia
Hydrobiidae	Amnicola lustrica	Marstonia lustrica	Amnicola lustrica	Marstonia lustrica	Marstonia decepta	Marstonia lustrica	Marstonia lustrica	Marstonia lustrica	Marstonia lustrica			Marstonia lustrica (Pilsbry, 1890)	Soft	Small
Hydrobiidae	Amnicola lustrica (var.)
Hydrobiidae	Amnicola oneida
Hydrobiidae	Amnicola clarkei	Cincinnatia integra	Amnicola integra	Cincinnatia integra	Cincinnatia cincinnatiensis	Cincinnatia integra	Cincinnatia cincinnatiensis	Cincinnatia integra	Cincinnatia integra			Cincinnatia integra (Say, 1821)	Soft	Small
Hydrobiidae	Amnicola emarginata	Probythinella emarginata							Probythinella emarginata	Probythinella lacustris	Probythinella emarginata	Probythinella emarginata (Kuster, 1852)	Soft	Small
Lithoglyptidae	Gillia altilis	Gillia altilis										Gillia altilis (Lea, 1841)	Soft	Small
Lithoglyptidae	Somatogyrus subglogosus	Birgella subglobosus										Birgella subglobosus (Say, 1825)	Soft	Small
Bithyniidae	Bithynia tentaculata	Bithynia tentaculata	Bithynia tentaculata	Bithynia tentaculata	Bithynia tentaculata	Bithynia tentaculata	Bithynia tentaculata	Bithynia tentaculata	Bithynia tentaculata	Bithynia tentaculata	Bithynia tentaculata	Bithynia tentaculata (Linnaeus, 1758)**	Medium	Medium
Valvatidae	Valvata tricarinata	Valvata tricarinata	Valvata tricarinata	Valvata tricarinata	Valvata tricarinata	Valvata tricarinata	Valvata tricarinata	Valvata tricarinata	Valvata tricarinata	Valvata tricarinata	Valvata tricarinata	Valvata tricarinata (Say, 1817)	Soft	Small
Valvatidae	Valvata sincera	Valvata sincera	Valvata sincera	Valvata sincera			Valvata sincera	Valvata sincera	Valvata sincera	Valvata sincera	Valvata sincera	Valvata sincera Say, 1824	Soft	Small
Valvatidae			Valvata lewisi	Valvata lewisi			Valvata lewisi	Valvata lewisi	Valvata lewisi	Valvata lewisi	Valvata lewisi	Valvata lewisi Currier, 1868	Soft	Small
Valvatidae	Valvata bicarinata normalis	Valvata bicarinata					Valvata bicarinata	Valvata bicarinata	Valvata bicarinata			Valvata bicarinata Lea, 1841	Soft	Small
Valvatidae							Valvata piscinalis	Valvata piscinalis	Valvata piscinalis	Valvata piscinalis	Valvata piscinalis	Valvata piscinalis (Muller, 1774)**	Soft	Small
Viviparidae							Cipangopaludina chinensis	Cipangopaludina chinensis		Cipangopaludina chinensis	Cipangopaludina chinensis	Cipangopaludina chinensis (Gray, 1834)**	Hard	Large
Total number of species	92	40		33		22		33	28		26	53
*Native transplant		2		7		3		4	3		3
**Exotic		1		1		2		5	4		5
